# Supplementary material for: Using First Passage Statistics to Extract Environmentally Dependent Amino Acid Correlations
Source: PLoS One. 2014 Jul 7;9(7):e101665. doi: 10.1371/journal.pone.0101665 (PMC4084998; doi:10.1371/journal.pone.0101665)
Supplement: Table S1 — Organisms studied, along with optimal growth temperature (OGT). (XLSX) [file pone.0101665.s001.xlsx]

## Sheet: Table S1
Genome	Domain-Kingdom	Phylum	Class	Temperature (Celsius)
Acidianus hospitalis W1	Archaea	Crenarchaeota	Thermoprotei	80
Aquifex aeolicus VF5	Bacteria	Aquificae	Aquificae	90
Arabidopsis thaliana (8.0)	Plantae	Angiosperms	Eudicots	21.5
Burkholderia mallei ATCC 23344	Bacteria	Proteobacteria	Betaproteobacteria	37
Caenorhabditis elegans (10.0)	Animalia	Nematoda	Secernentea	25
Chicken (Galus gallus 3.0)	Animalia	Chordata	Aves	41.2
Chlorobium chlorochromatii CaD3	Bacteria	Chlorobi	Chlorobia	37
Chlorobium tepidum TLS	Bacteria	Chlorobi	Chlorobia	45
Clostridium difficile 630	Bacteria	Firmicutes	Clostridia	37
Colwellia psychrerythraea 34H	Bacteria	Proteobacteria	Gammaproteobacteria	8
Deinococcus geothermalis DSM 11300	Bacteria	DeinococcusThermus	Deinococci	47
Deinococcus radiodurans R1	Bacteria	DeinococcusThermus	Deinococci	30
Desulfotalea psychrophila LSv54	Bacteria	Proteobacteria	Deltaproteobacteria	14
Desulfotomaculum reducens MI-1	Bacteria	Firmicutes	Clostridia	37
Desulfovibrio vulgaris str. Hildenborough	Bacteria	Proteobacteria	Deltaproteobacteria	30
Desulfurococcus kamchatkensis 1221n	Archaea	Crenarchaeota	Thermoprotei	85
Drosophila melanogaster (3.0)	Animalia	Arthropoda	Insecta	25
Escherichia coli UTI89	Bacteria	Proteobacteria	Gammaproteobacteria	37
Geobacillus kaustophilus HTA426	Bacteria	Firmicutes	Bacilli	55
Geobacillus thermodenitrificans NG80-2	Bacteria	Firmicutes	Bacilli	60
Geobacter metallireducens GS-15	Bacteria	Proteobacteria	Deltaproteobacteria	32.5
Geobacter sulfurreducens PCA	Bacteria	Proteobacteria	Deltaproteobacteria	30
Helicobacter pylori G27	Bacteria	Proteobacteria	Epsilonproteobacteria	37
Human (Hg36.3)	Animalia	Chordata	Mammalia	37
Hydrogenivirga sp	Bacteria	Aquificae	Aquificae	75
Hydrogenobacter thermophilus TK-6	Bacteria	Aquificae	Aquificae	72.5
Hydrogenobaculum sp. Y04AAS1	Bacteria	Aquificae	Aquificae	58
Hyperthermus butylicus DSM 5456	Archaea	Crenarchaeota	Thermoprotei	101
Idiomarina loihiensis L2TR	Bacteria	Proteobacteria	Gammaproteobacteria	30
Ignicoccus hospitalis KIN4-I	Archaea	Crenarchaeota	Thermoprotei	90
Ignisphaera aggregans DSM 17230	Archaea	Crenarchaeota	Thermoprotei	93
Leptospira interrogans serovar Lai str. 56601	Bacteria	Spirochaetes	Spirochaetales	13
Methanosaeta thermophila PT	Archaea	Euryarchaeota	Methanomicrobia	57.5
Moorella thermoacetica ATCC 39073	Bacteria	Firmicutes	Clostridia	57.5
Mouse (Mm37.1)	Animalia	Chordata	Mammalia	37
Mycobacterium tuberculosis H37Rv	Bacteria	Actinobacteria	Actinobacteridae	37
Nitrosopumilus maritimus SCM1	Archaea	Thaumarchaeota	marine archaeal group 1	28
Oenococcus oeni PSU-1	Bacteria	Firmicutes	Bacilli	25
Pelotomaculum thermopropionicum SI	Bacteria	Firmicutes	Clostridia	55
Persephonella marina EX-H1	Bacteria	Aquificae	Aquificae	73
Photobacterium profundum SS9	Bacteria	Proteobacteria	Gammaproteobacteria	10
Psychrobacter arcticus 273-4	Bacteria	Proteobacteria	Gammaproteobacteria	22
Psychromonas ingrahamii 37	Bacteria	Proteobacteria	Gammaproteobacteria	5
Pyrococcus abyssi GE5	Archaea	Euryarchaeota	Thermococci	102
Pyrococcus furiosus DSM 3638	Archaea	Euryarchaeota	Thermococci	100
Rhodobacter sphaeroides 2.4.1	Bacteria	Proteobacteria	Alphaproteobacteria	32
Saccharomyces cerevisiae (2.0)	Fungi	Ascomycota	Saccharomycetes	30
Shewanella frigidimarina NCIMB 400	Bacteria	Proteobacteria	Gammaproteobacteria	12
Shewanella oneidensis MR-1	Bacteria	Proteobacteria	Gammaproteobacteria	35
Shewanella putrefaciens CN-32	Bacteria	Proteobacteria	Gammaproteobacteria	26
Staphylococcus aureus subsp. aureus Mu50	Bacteria	Firmicutes	Bacilli	36
Sulfolobus acidocaldarius DSM 639	Archaea	Crenarchaeota	Thermoprotei	80
Sulfolobus solfataricus P2	Archaea	Crenarchaeota	Thermoprotei	75
Sulfurihydrogenibium azorense Az-Fu1	Bacteria	Aquificae	Aquificae	68
Sulfurihydrogenibium sp. YO3AOP1	Bacteria	Aquificae	Aquificae	70
Sulfurimonas denitrificans DSM 1251	Bacteria	Proteobacteria	Epsilonproteobacteria	26
Symbiobacterium thermophilum IAM 14863	Bacteria	Firmicutes	Clostridia	55
Symbiobacterium thermophilum IAM 14863	Bacteria	Firmicutes	Clostridia	55
Synechococcus sp. WH 8102	Bacteria	Cyanobacteria	Chroococcales	23
Thermoanaerobacter tengcongensis MB4	Bacteria	Firmicutes	Clostridia	75
Thermococcus barophilus MP	Archaea	Euryarchaeota	Thermococci	85
Thermofilum pendens Hrk 5	Archaea	Crenarchaeota	Thermoprotei	87.5
Thermoplasma acidophilum DSM 1728	Archaea	Euryarchaeota	Thermoplasmata	57.5
Thermoplasma acidophilum DSM 1728	Archaea	Euryarchaeota	Thermoplasmata	57.5
Thermoplasma volcanium GSS1	Archaea	Euryarchaeota	Thermoplasmata	60
Thermoplasma volcanium GSS1	Archaea	Euryarchaeota	Thermoplasmata	60
Thermoproteus neutrophilus V24Sta	Archaea	Crenarchaeota	Thermoprotei	85
Thermoproteus uzoniensis 768-20	Archaea	Crenarchaeota	Thermoprotei	85
Thermosphaera aggregans DSM 11486	Archaea	Crenarchaeota	Thermoprotei	85
Thermosynechococcus elongatus BP-1	Bacteria	Cyanobacteria	Chroococcales	55
Thermotoga maritima MSB8	Bacteria	Thermotogae	Thermotogales	80
Thermotoga petrophila RKU-1	Bacteria	Thermotogae	Thermotogales	80
Thermus thermophilus HB27	Bacteria	DeinococcusThermus	Deinococci	65
Thermus thermophilus HB8	Bacteria	DeinococcusThermus	Deinococci	65
Vulcanisaeta distributa DSM 14429	Archaea	Crenarchaeota	Thermoprotei	87.5
Vulcanisaeta moutnovskia 768-28	Archaea	Crenarchaeota	Thermoprotei	79
